# Supplementary material for: Urbanization favors the proliferation of Aedesaegypti and Culexquinquefasciatus in urban areas of Miami-Dade County, Florida
Source: Sci Rep. 2021 Nov 26;11:22989. doi: 10.1038/s41598-021-02061-0 (PMC8626430; doi:10.1038/s41598-021-02061-0)
Supplement: Supplementary file 1 — Supplementary Information 1. [file 41598_2021_2061_MOESM1_ESM.csv]

Collection Site	Ae. aegypti		Ae. albopictus		Ae. atlanticus	Ae. bahamensis	Ae. infirmatus	Ae. taeniorhynchus		Ae. tortilis	Ae. triseriatus	An. atropos	An. crucians		An. quadrimaculatus		Cq. perturbans	Cx. coronator	Cx. erraticus		Cx. interrogator	Cx. nigripalpus		Cx. quinquefasciatus		De. cancer	Ma. dyari	Ma. titillans	Ps. columbiae	Ps. ferox	Ur. lowii	Ur. sapphirina	Wy. mitchellii	Wy. vanduzeei	Species Richness	Relative Abundance
	F	M	F	M	F	F	F	F	M	F	F	F	F	M	F	M	F	F	F	M	F	F	M	F	M	F	F	F	F	F	F	F	F	F
R1	8	1		1			2	1					122				2	21	70	3		119		6						1	2				12	359
R2	2						1	6					156		47		2		328	5		52		11			6	7	4						12	627
R3	4	2	16	3	328		5	12		10	2		103				1		56	1		567		3	2				53	1					14	1,169
R4		41			4			16					90		500	1			363			946	1						1						8	1,963
R5	29	51	12	2	3			29					16	5	21				71			735		15	39				13						10	1,041
R6	2	18	1					33					103	2	61	5						800		19	38				5						8	1,087
R7					3			277				12	915		4				79			1,814							2		1	1			10	3,108
R8		4			2,484			69		2			15		17				2,788			7,092					694	29	6				80	160	13	13,440
R9								137					682		109		3		222			164					13	2						4	9	1,336
R10								68					1,078				1	1	472	6		24						1			4				8	1,655
R11		4			1			56					716		15				1,070	3		18				3			2						9	1,888
R12								115					2,140				1	1	208			17	1		3						2				8	2,488
R13		1	14	7		14		35		24		1	20		17			14	20			85		9		2			8						14	271
R14			3			11		465		172	16		14		5			47	96		14	583		6	3	94	4	6	4	39			2	12	19	1,596
R15			2		2			98		67	4	21	60		170			2	11			142	1	8	2	62									13	652
R16	17	18	8	1				17		549			279		13			19	232			180		5	5	15		10							12	1,368
Total	62	140	56	14	2,825	25	8	1,434		824	22	34	6,509	7	979	6	10	105	6,086	18	14	13,338	3	82	92	176	717	55	98	41	9	1	82	176	26	34,048
U1	16	14																				7		37	11									9	4	94
U2	154	159	1															1				1		73	65										5	454
U3	139	108																				1		40	45										3	333
U4	169	27						2		1												1		10	4	1									6	215
U5	7																					2		8											3	17
U6	88	14						2			14											3		13	24								1	46	7	205
U7	151	57						48		29									8			2		15	15									15	7	340
U8	38	20	4		99		1	36	3	14			11		13			15	38		2	530	7	51	21	1	8	25	1					1	18	939
Total	762	399	5		99		1	88	3	44	14		11		13			16	46		2	547	7	247	185	2	8	25	1				1	71	20	2,597
Grand Total	824	539	61	14	2,924	25	9	1,522	3	868	36	34	6,520	7	992	6	10	121	6,132	18	16	13,885	10	329	277	178	725	80	99	41	9	1	83	247	26	36,645
